# Supplementary material for: Cortical D1 and D2 dopamine receptor availability modulate methylphenidate-induced changes in brain activity and functional connectivity
Source: Commun Biol. 2022 May 30;5:514. doi: 10.1038/s42003-022-03434-5 (PMC9151821; doi:10.1038/s42003-022-03434-5)
Supplement: Supplementary file 4 — Supplementary Data 1 [file 42003_2022_3434_MOESM4_ESM.xlsx]

## Sheet: Fig2C
D1D2rel_SENSORIMOTOR	D1D2rel_ASSOCIATION
1.04919	1.06744
1.05438	1.08255
1.03685	1.06983
1.05247	1.05957
1.00048	1.04154
1.04636	1.05694
1.01945	1.06412
1.06137	1.0763
1.02353	1.06171
1.03205	1.06458
1.05357	1.07044
1.05697	1.0863
1.01127	1.05647
1.01288	1.06657
1.01367	1.04015
1.03459	1.06789
1.03586	1.07486
1.04101	1.06711
1.03025	1.07187
1.03772	1.07362
1.01153	1.05938
1.03765	1.06489
0.994065	1.04113
1.04817	1.07238
1.01243	1.05358
1.04245	1.06665
1.0652	1.07175
1.02771	1.07228
1.03552	1.06817
1.05743	1.08357
1.0449	1.09364
1.04781	1.07121
1.01833	1.06729
1.00332	1.06327
1.04639	1.08076
1.00383	1.05415

## Sheet: Fig3A
PLA_within_ASSOCIATION	MPH_within_ASSOCIATION
1.93286	2.08126
1.84265	1.54758
2.19643	2.22608
2.04608	1.75444
2.00132	2.07724
2.0591	1.67327
1.88775	2.1883
1.76879	1.85973
1.88732	1.66042
1.96642	1.69251
2.216	1.93132
1.71915	1.70943
1.86434	1.70175
1.71982	1.78904
2.19052	1.94008
2.25697	2.04415
2.01864	1.73439
2.12451	2.05108
1.99739	1.99116
1.63353	1.6719
1.59813	1.66031
1.94811	2.04009
2.37411	2.40812
2.17932	2.34304
2.27774	1.68933
2.3749	1.75328
1.37951	1.84678
1.94762	1.86911
2.16836	2.01037
2.25985	2.21017
1.89275	1.8426
2.25375	2.21224
2.21784	2.0104
1.79138	1.76072
2.05612	1.94773

## Sheet: Fig3B
PLA_within_SENSORIMOTOR	MPH_within_SENSORIMOTOR
3.57606	3.77983
2.79139	2.54586
3.42969	3.49561
3.38936	3.67378
2.93403	3.14382
3.47267	2.70543
3.07258	4.27252
3.40689	2.62705
3.99297	2.62063
3.12503	2.09602
2.97989	2.00591
3.29822	3.21676
2.28359	2.04173
3.36805	2.9012
4.32248	3.9641
3.94135	3.11026
2.9034	2.43167
3.54401	2.10794
3.08928	2.30435
1.76003	2.12333
2.25447	2.06619
3.23208	2.84735
3.79217	2.60414
3.78239	3.88263
3.39168	2.2061
4.41318	3.48554
2.05063	2.75169
3.03988	2.24045
3.68717	3.24245
2.91534	3.24358
3.48736	2.69017
3.67349	2.04398
2.73037	3.47802
3.27426	2.57102
4.63943	2.88854

## Sheet: Fig3C
PLA_fALFF_ASSOCIATION	MPH_fALFF_ASSOCIATION
0.0576153	0.184362
0.408246	0.333975
0.308001	0.433775
0.304383	0.204321
0.18256	0.157943
0.2106	0.201477
0.0338669	0.137674
0.267161	0.219816
0.206727	0.256868
0.260788	0.261964
0.339355	0.410977
0.102791	0.132877
0.122738	0.223616
0.155225	0.338083
0.245512	0.209143
0.218381	0.349303
0.0539992	0.234812
0.172884	0.270277
0.136746	0.356319
0.198425	0.117721
0.115694	0.124155
0.166765	0.266553
0.255518	0.411907
0.233112	0.352546
0.316444	0.204801
0.216001	0.16985
0.0848316	0.454375
0.183026	0.224105
0.190204	0.175485
0.220828	0.278505
0.0675158	0.136501
0.211523	0.293485
0.0763473	0.292026
0.0633181	0.107385
0.0989381	0.20153
-0.0616652	0.0960754

## Sheet: Fig3D
PLA_fALFF_SENSORIMOTOR	MPH_fALFF_SENSORIMOTOR
0.429995	0.208758
0.315773	0.37722
0.49252	0.273594
0.220578	0.453047
0.209615	0.167265
0.500597	0.3145
0.295957	0.383483
0.15959	0.068471
0.431124	0.306759
0.243248	-0.0822043
0.256853	0.0975812
0.257522	0.310446
0.026598	0.00402825
0.22671	0.137549
0.623331	0.402783
0.267057	0.0998374
0.157857	-0.0128428
0.407851	-0.0214613
0.454825	0.0232242
0.116673	0.0190829
0.0310031	-0.0242083
0.475193	0.166638
0.242849	0.0533989
0.525234	0.398411
0.389674	0.105158
0.792149	0.54599
0.176648	0.0119738
0.198221	0.182182
0.541531	0.596479
0.295768	0.23998
0.2707	0.11068
0.193072	-0.174898
0.342166	0.334621
0.278279	0.164505
0.442112	0.149787
-0.066666	0.23008

## Sheet: Fig4A
Age	D1D2rel_ASSOCIATION
57.6639	1.06744
54.4694	1.06983
53.6	1.05957
51.4167	1.04154
52.2055	1.05694
56.2444	1.06412
44.7806	1.0763
59.1556	1.06171
41.425	1.06458
49.325	1.07044
39.6658	1.0863
61.1753	1.05647
28.7222	1.06657
48.0164	1.04015
37.1945	1.06789
47.1616	1.07486
56.3534	1.06711
36.6139	1.07187
33.4685	1.07362
64	1.05938
30.4222	1.06489
56.5861	1.04113
33.9507	1.07238
36.2932	1.05358
24.1889	1.06665
44.4438	1.07175
30.125	1.07228
47.6528	1.06817
32.9278	1.08357
23.6194	1.09364
48.35	1.07121
24.8639	1.06729
22.2806	1.06327
32.9056	1.08076
47.7389	1.05415

## Sheet: Fig4B
Age	D1D2rel_SENSORIMOTOR
57.6639	1.04919
54.4694	1.03685
53.6	1.05247
51.4167	1.00048
52.2055	1.04636
56.2444	1.01945
44.7806	1.06137
59.1556	1.02353
41.425	1.03205
49.325	1.05357
39.6658	1.05697
61.1753	1.01127
28.7222	1.01288
48.0164	1.01367
37.1945	1.03459
47.1616	1.03586
56.3534	1.04101
36.6139	1.03025
33.4685	1.03772
64	1.01153
30.4222	1.03765
56.5861	0.994065
33.9507	1.04817
36.2932	1.01243
24.1889	1.04245
44.4438	1.0652
30.125	1.02771
47.6528	1.03552
32.9278	1.05743
23.6194	1.0449
48.35	1.04781
24.8639	1.01833
22.2806	1.00332
32.9056	1.04639
47.7389	1.00383

## Sheet: Fig4C
SWM_Total_errors	D1D2rel_ASSOCIATION
48	1.06744
54	1.06983
38.5	1.05957
52	1.04154
47	1.05694
0	1.06412
13	1.0763
16	1.06171
54	1.06458
22	1.07044
43	1.0863
31.3333	1.05647
46	1.06657
75	1.04015
0	1.06789
30	1.07486
0	1.06711
23	1.07187
0	1.07362
53	1.05938
45.3333	1.06489
59	1.04113
4	1.07238
46	1.05358
44	1.06665
66	1.07175
25	1.07228
39	1.06817
55	1.08357
12	1.09364
2	1.07121
	1.06729
52	1.06327
12	1.08076
1	1.05415

## Sheet: Fig4D
SWM_Total_errors	D1D2rel_SENSORIMOTOR
48	1.04919
54	1.03685
38.5	1.05247
52	1.00048
47	1.04636
0	1.01945
13	1.06137
16	1.02353
54	1.03205
22	1.05357
43	1.05697
31.3333	1.01127
46	1.01288
75	1.01367
0	1.03459
30	1.03586
0	1.04101
23	1.03025
0	1.03772
53	1.01153
45.3333	1.03765
59	0.994065
4	1.04817
46	1.01243
44	1.04245
66	1.0652
25	1.02771
39	1.03552
55	1.05743
12	1.0449
2	1.04781
	1.01833
52	1.00332
12	1.04639
1	1.00383
