# Supplementary material for: Cortical D1 and D2 dopamine receptor availability modulate methylphenidate-induced changes in brain activity and functional connectivity
Source: Commun Biol. 2022 May 30;5:514. doi: 10.1038/s42003-022-03434-5 (PMC9151821; doi:10.1038/s42003-022-03434-5)
Supplement: Supplementary file 5 — Supplementary Data 2 [file 42003_2022_3434_MOESM5_ESM.csv]

VoxelNumber	Fallypride_RelativeBPnd	Raclopride_RelativeBPnd
1	0.90408	0.88584
2	0.85808	0.8553
3	0.94792	0.93344
4	0.9498	0.92309
5	0.92734	0.90285
6	0.88514	0.87436
7	0.96442	0.91835
8	0.91761	0.91241
9	0.9346	0.92445
10	0.95552	0.92907
11	0.95244	0.9236
12	0.92653	0.90709
13	0.88709	0.88134
14	0.98336	0.90624
15	0.94809	0.89516
16	0.92884	0.90506
17	0.94273	0.91456
18	0.93366	0.91349
19	0.90446	0.90106
20	0.86512	0.879
21	1.0741	0.89485
22	1.1016	0.91977
23	1.1917	0.94159
24	1.1633	0.91972
25	0.75884	0.76135
26	0.84776	0.80013
27	0.94115	0.83608
28	1.0279	0.86946
29	1.1398	0.92566
30	1.1675	0.94678
31	1.1658	0.96268
32	1.1313	0.97332
33	1.0486	0.9786
34	1.1822	0.98295
35	1.2377	0.9778
36	1.2514	0.96741
37	1.2321	0.95037
38	1.1862	0.92691
39	1.1229	0.8986
40	1.0483	0.86736
41	0.87356	0.79886
42	0.78265	0.7602
43	0.68179	0.71695
44	0.74239	0.73604
45	0.8146	0.78044
46	0.89006	0.82065
47	0.97416	0.8572
48	1.054	0.89014
49	1.1217	0.91902
50	1.1732	0.943
51	1.2034	0.96107
52	1.2035	0.97239
53	1.1667	0.9767
54	1.0808	0.97423
55	0.97668	0.96519
56	1.1239	0.97582
57	1.2072	0.98191
58	1.261	0.98419
59	1.2739	0.97977
60	1.2565	0.96702
61	1.2171	0.94639
62	1.1629	0.91975
63	1.099	0.88933
64	1.0248	0.85637
65	0.94137	0.82045
66	0.85249	0.78032
67	0.74627	0.73484
68	0.61143	0.68464
69	0.77888	0.74385
70	0.8391	0.78823
71	0.90078	0.82833
72	0.97474	0.86457
73	1.0523	0.89679
74	1.1221	0.92463
75	1.1793	0.94712
76	1.2153	0.96286
77	1.2211	0.97054
78	1.1866	0.9697
79	1.1104	0.96062
80	1.012	0.94384
81	1.1252	0.95571
82	1.209	0.96927
83	1.2584	0.9778
84	1.2681	0.97826
85	1.2496	0.96913
86	1.2155	0.95105
87	1.1711	0.9262
88	1.1207	0.89704
89	1.0614	0.86498
90	0.98874	0.82963
91	0.901	0.78946
92	0.78984	0.74366
93	0.64503	0.69365
94	0.78742	0.74427
95	0.84048	0.78694
96	0.89426	0.82599
97	0.96	0.86142
98	1.0347	0.89288
99	1.1043	0.9198
100	1.1651	0.94104
101	1.2081	0.95494
102	1.2229	0.95988
103	1.1985	0.95523
104	1.1343	0.94113
105	1.045	0.91818
106	1.1143	0.92863
107	1.1922	0.94804
108	1.2371	0.96115
109	1.2445	0.96527
110	1.2231	0.95919
111	1.1882	0.94366
112	1.1508	0.92093
113	1.0687	0.86302
114	1.0085	0.82902
115	0.92532	0.79012
116	0.81016	0.74595
117	0.77207	0.74045
118	0.82294	0.78047
119	0.87665	0.81804
120	0.9422	0.85261
121	1.0112	0.88333
122	1.1366	0.92929
123	1.1893	0.94153
124	1.2165	0.94431
125	1.2038	0.93682
126	1.1489	0.91904
127	1.0699	0.89134
128	1.2004	0.93875
129	1.2073	0.94542
130	1.1853	0.94188
131	1.1476	0.929
132	1.1103	0.90873
133	0.78853	0.7733
134	0.84738	0.80921
135	1.0947	0.91605
136	1.1571	0.92653
137	1.1986	0.92732
138	1.1988	0.91748
139	1.1553	0.89667
140	1.1205	0.89633
141	1.1533	0.91477
142	1.158	0.92337
143	1.1357	0.92207
144	1.0922	0.91186
145	1.048	0.89434
146	0.97136	0.88741
147	1.0378	0.90412
148	1.1098	0.9125
149	1.1644	0.91106
150	1.178	0.8987
151	1.1493	0.87493
152	1.0871	0.84027
153	0.98166	0.84264
154	1.053	0.87188
155	1.0914	0.89215
156	1.0951	0.90256
157	1.0686	0.90338
158	1.0221	0.89562
159	0.97035	0.88075
160	0.84613	0.85802
161	0.89981	0.87992
162	0.96796	0.8946
163	1.046	0.90045
164	1.1104	0.89616
165	1.1338	0.88081
166	1.1146	0.854
167	1.0615	0.81662
168	0.99457	0.77123
169	0.90974	0.81912
170	0.96561	0.8505
171	1.0018	0.87259
172	1.0137	0.88489
173	0.98918	0.88773
174	0.94082	0.88207
175	0.8852	0.86938
176	0.75916	0.8539
177	0.82021	0.87431
178	0.89562	0.88698
179	0.97383	0.89009
180	1.0385	0.88255
181	1.0671	0.86384
182	1.0548	0.8341
183	1.0148	0.79461
184	0.82729	0.79944
185	0.87811	0.83251
186	0.90626	0.85637
187	0.91745	0.87055
188	0.90398	0.87524
189	0.8587	0.87141
190	0.74655	0.86942
191	0.82406	0.88032
192	0.90146	0.88092
193	0.97937	0.81597
194	0.79512	0.81681
195	0.81669	0.84215
196	0.82015	0.85817
197	0.70424	0.8643
198	0.76707	0.87373
199	0.83209	0.87225
200	0.68109	0.85795
201	0.72949	0.86598
202	0.77603	0.86277
203	1.1876	0.91947
204	1.2044	0.94065
205	0.73857	0.72724
206	0.81379	0.77502
207	0.89917	0.81759
208	0.99656	0.85538
209	1.0969	0.88932
210	1.1878	0.9197
211	1.2531	0.94615
212	1.2955	0.96807
213	1.3176	0.98533
214	1.3122	0.99852
215	1.2634	1.0081
216	1.1479	1.014
217	1.3271	1.0136
218	1.4023	1.0089
219	1.4229	1.0007
220	1.4103	0.98769
221	1.3799	0.96958
222	1.3305	0.94694
223	1.2621	0.92078
224	1.1772	0.89128
225	1.0782	0.85782
226	0.97039	0.81941
227	0.85624	0.775
228	0.73232	0.72458
229	0.75705	0.69597
230	0.84477	0.75373
231	0.91985	0.80694
232	0.99914	0.85364
233	1.0846	0.89387
234	1.1704	0.92847
235	1.2466	0.95794
236	1.3056	0.98229
237	1.346	1.0013
238	1.3639	1.0149
239	1.3555	1.0236
240	1.3073	1.0275
241	1.2058	1.0267
242	1.0596	1.0211
243	1.2719	1.0254
244	1.3969	1.0292
245	1.4658	1.0312
246	1.4805	1.029
247	1.4676	1.021
248	1.443	1.0065
249	1.4001	0.9864
250	1.336	0.96164
251	1.259	0.93234
252	1.1671	0.89772
253	1.0651	0.85651
254	0.95088	0.80766
255	0.81329	0.75177
256	0.64713	0.69187
257	0.8154	0.70826
258	0.91479	0.7687
259	0.98675	0.82483
260	1.0532	0.87393
261	1.1233	0.91565
262	1.1948	0.95055
263	1.259	0.97914
264	1.3145	1.0018
265	1.3553	1.0185
266	1.3767	1.0293
267	1.3726	1.034
268	1.3317	1.0325
269	1.2444	1.0252
270	1.1093	1.0123
271	1.1621	1.009
272	1.3158	1.0202
273	1.4291	1.031
274	1.4854	1.0392
275	1.4946	1.0424
276	1.4793	1.0384
277	1.4593	1.0267
278	1.4297	1.0084
279	1.3802	0.98454
280	1.3161	0.95547
281	1.2348	0.92023
282	1.1389	0.87732
283	1.0211	0.8259
284	0.86893	0.76709
285	0.68043	0.70483
286	0.84036	0.71321
287	0.94822	0.77302
288	1.0182	0.82949
289	1.0726	0.87928
290	1.1279	0.92152
291	1.1883	0.95642
292	1.2487	0.98449
293	1.303	1.0062
294	1.3448	1.0215
295	1.3676	1.0302
296	1.3701	1.0317
297	1.3392	1.0259
298	1.2654	1.0132
299	1.1497	0.99364
300	1.0194	0.96826
301	1.194	0.98571
302	1.3329	1.0037
303	1.4338	1.0206
304	1.4806	1.0341
305	1.4825	1.0412
306	1.4638	1.0401
307	1.447	1.0304
308	1.4267	1.0133
309	1.3959	0.99023
310	1.3447	0.96152
311	1.2743	0.92622
312	1.1834	0.88275
313	1.062	0.8306
314	0.89896	0.77155
315	0.69756	0.71033
316	0.83474	0.71256
317	0.95293	0.76882
318	1.0264	0.82342
319	1.0747	0.87255
320	1.1188	0.9147
321	1.1715	0.9497
322	1.23	0.97777
323	1.2835	0.99907
324	1.3296	1.0137
325	1.3554	1.0209
326	1.3639	1.0203
327	1.3415	1.0114
328	1.279	0.99436
329	1.1792	0.96946
330	1.0636	0.93752
331	1.3312	0.97917
332	1.4215	1.0011
333	1.462	1.0183
334	1.4584	1.028
335	1.4373	1.0288
336	1.4189	1.0205
337	1.4045	1.0044
338	1.3821	0.98195
339	1.3446	0.95378
340	1.2849	0.91903
341	1.1987	0.87616
342	1.0744	0.82509
343	0.90304	0.76823
344	0.92947	0.75931
345	1.0122	0.8105
346	1.0635	0.85795
347	1.1089	0.89974
348	1.1581	0.93508
349	1.2139	0.96354
350	1.2651	0.98494
351	1.3103	0.99921
352	1.3414	1.0057
353	1.3559	1.0035
354	1.3425	0.99237
355	1.2907	0.97215
356	1.206	0.9429
357	1.3158	0.95018
358	1.3982	0.97599
359	1.4347	0.99551
360	1.4317	1.0067
361	1.411	1.0086
362	1.3898	1.0013
363	1.3743	0.98618
364	1.3531	0.9646
365	1.3182	0.93725
366	1.2642	0.90361
367	1.1792	0.8624
368	1.051	0.81391
369	0.97867	0.79503
370	1.0428	0.84024
371	1.0966	0.8814
372	1.1465	0.91707
373	1.1965	0.94604
374	1.2429	0.96774
375	1.2884	0.98187
376	1.3263	0.98776
377	1.3472	0.98449
378	1.3409	0.97157
379	1.3004	0.9486
380	1.2272	0.91553
381	1.1613	0.88494
382	1.2798	0.91922
383	1.3649	0.94805
384	1.4	0.96924
385	1.4026	0.98131
386	1.3837	0.98394
387	1.3589	0.97772
388	1.3348	0.96363
389	1.3049	0.94298
390	1.2661	0.91672
391	1.2094	0.88465
392	1.1207	0.84598
393	0.98821	0.80128
394	0.92256	0.78079
395	0.99966	0.82333
396	1.0645	0.86346
397	1.122	0.89913
398	1.1683	0.92839
399	1.2109	0.95021
400	1.2581	0.96403
401	1.304	0.96914
402	1.3337	0.96466
403	1.3344	0.94982
404	1.302	0.92408
405	1.2363	0.88751
406	1.146	0.84163
407	1.0355	0.78962
408	1.1089	0.84961
409	1.2202	0.88787
410	1.3076	0.91926
411	1.3519	0.94193
412	1.3639	0.95498
413	1.3479	0.95853
414	1.3198	0.95328
415	1.2833	0.94018
416	1.2394	0.92054
417	1.1846	0.89555
418	1.1145	0.86553
419	1.0187	0.83012
420	0.83611	0.76958
421	0.92599	0.80918
422	1.0015	0.84777
423	1.0675	0.88285
424	1.1172	0.91204
425	1.1612	0.93372
426	1.2146	0.9469
427	1.2677	0.95076
428	1.3046	0.94447
429	1.3106	0.92712
430	1.2807	0.89824
431	1.2206	0.85845
432	1.1354	0.80983
433	1.0263	0.75578
434	1.0179	0.8162
435	1.1351	0.8576
436	1.2244	0.89125
437	1.2773	0.91557
438	1.2984	0.92994
439	1.2892	0.93462
440	1.2564	0.93025
441	1.2091	0.91796
442	1.1473	0.89933
443	1.0741	0.87582
444	0.98945	0.84817
445	0.88796	0.81643
446	0.73528	0.76167
447	0.83028	0.79797
448	0.91198	0.83442
449	0.98229	0.86846
450	1.0386	0.89732
451	1.0922	0.91872
452	1.1517	0.93102
453	1.2095	0.93312
454	1.249	0.9242
455	1.2581	0.90362
456	1.2309	0.87142
457	1.1754	0.8288
458	1.0962	0.77836
459	0.99186	0.72369
460	0.91002	0.78611
461	1.0333	0.82972
462	1.1247	0.86518
463	1.18	0.89118
464	1.2036	0.90712
465	1.2011	0.91307
466	1.1655	0.90968
467	1.1081	0.89826
468	1.0302	0.88067
469	0.94165	0.85873
470	0.84867	0.83343
471	0.73483	0.78919
472	0.81979	0.82311
473	0.88974	0.85574
474	0.94943	0.88408
475	1.0071	0.90507
476	1.0716	0.91635
477	1.1297	0.91642
478	1.1664	0.90441
479	1.1737	0.8803
480	1.1515	0.84486
481	1.102	0.80007
482	1.0275	0.74897
483	0.78819	0.76009
484	0.91432	0.80456
485	1.0094	0.84111
486	1.0648	0.86852
487	1.0893	0.88611
488	1.0893	0.89356
489	1.0529	0.89147
490	0.99037	0.88123
491	0.90604	0.86489
492	0.809	0.8444
493	0.73786	0.81367
494	0.80733	0.84463
495	0.86964	0.87208
496	0.92781	0.89241
497	0.98433	0.9026
498	1.0337	0.9006
499	1.0648	0.88555
500	1.0693	0.85816
501	1.0502	0.82026
502	1.007	0.77455
503	0.7894	0.78212
504	0.88775	0.81862
505	0.93779	0.84692
506	0.96521	0.86608
507	0.96046	0.87526
508	0.93015	0.87485
509	0.86781	0.86617
510	0.7772	0.85122
511	0.69054	0.832
512	0.73399	0.83475
513	0.80325	0.86085
514	0.8676	0.88017
515	0.91461	0.88909
516	0.95107	0.88521
517	0.96431	0.86777
518	0.9614	0.83816
519	0.94595	0.79919
520	0.79096	0.79857
521	0.84288	0.82705
522	0.85791	0.84719
523	0.85363	0.85794
524	0.74505	0.84946
525	0.81462	0.86734
526	0.8608	0.87487
527	0.88039	0.86949
528	0.87699	0.85087
529	0.86826	0.82083
530	0.75989	0.85306
531	0.80787	0.85906
532	0.82107	0.85278
533	0.81197	0.8344
534	0.77169	0.75659
535	0.85809	0.78916
536	1.0368	0.84628
537	1.1001	0.87097
538	1.1389	0.89228
539	1.1526	0.90977
540	1.1479	0.9232
541	1.1303	0.93315
542	1.2823	0.93542
543	1.3221	0.92376
544	1.3169	0.90811
545	1.29	0.88929
546	0.67859	0.67175
547	0.76649	0.72634
548	0.84196	0.77629
549	0.92145	0.81988
550	1.0091	0.85754
551	1.103	0.89035
552	1.1892	0.91921
553	1.2623	0.94413
554	1.3108	0.96471
555	1.332	0.98043
556	1.3349	0.99122
557	1.3139	0.99795
558	1.4127	1.0037
559	1.4658	1.001
560	1.474	0.99404
561	1.4556	0.98224
562	1.4236	0.96606
563	1.0026	0.82268
564	0.88998	0.77659
565	0.80217	0.69956
566	0.8997	0.76157
567	0.97288	0.8191
568	1.0443	0.86928
569	1.122	0.91156
570	1.206	0.9468
571	1.3526	1.0003
572	1.3949	1.0192
573	1.4194	1.0326
574	1.4233	1.0407
575	1.4028	1.0442
576	1.3373	1.044
577	1.2016	1.0406
578	1.4194	1.0411
579	1.5149	1.0466
580	1.5436	1.0489
581	1.5398	1.0465
582	1.521	1.0385
583	1.4949	1.0252
584	1.4556	1.0071
585	1.3993	0.98386
586	1.3205	0.95476
587	1.2289	0.91836
588	1.1296	0.87343
589	1.0115	0.81983
590	0.86095	0.75932
591	0.67765	0.69573
592	0.87438	0.71634
593	0.989	0.78339
594	1.0639	0.84676
595	1.1239	0.90224
596	1.1877	0.94836
597	1.257	0.98553
598	1.3233	1.0151
599	1.3793	1.0381
600	1.4151	1.055
601	1.4346	1.0661
602	1.4405	1.0717
603	1.4266	1.0723
604	1.3769	1.0683
605	1.2673	1.0603
606	1.1052	1.0486
607	1.3398	1.0514
608	1.4878	1.0626
609	1.5526	1.0729
610	1.5639	1.0799
611	1.5556	1.0814
612	1.5423	1.0765
613	1.5225	1.0656
614	1.4914	1.0489
615	1.4489	1.0261
616	1.39	0.99601
617	1.3117	0.95682
618	1.2167	0.90732
619	1.0888	0.84791
620	0.91298	0.78143
621	0.70408	0.71294
622	0.89739	0.7241
623	1.0294	0.79298
624	1.1102	0.85955
625	1.1625	0.91848
626	1.2092	0.96732
627	1.2611	1.006
628	1.3151	1.0358
629	1.3608	1.0579
630	1.3965	1.0732
631	1.419	1.0825
632	1.4298	1.086
633	1.424	1.0841
634	1.3904	1.0768
635	1.3071	1.0645
636	1.1698	1.0477
637	1.0101	1.0276
638	1.2204	1.0396
639	1.4053	1.0543
640	1.5198	1.07
641	1.5581	1.0846
642	1.5547	1.0952
643	1.5424	1.0996
644	1.535	1.0969
645	1.5257	1.0874
646	1.5063	1.0714
647	1.4758	1.0487
648	1.4292	1.0175
649	1.3634	0.97628
650	1.271	0.92371
651	1.1318	0.86081
652	0.93619	0.79129
653	0.70985	0.72134
654	0.89271	0.72517
655	1.0424	0.79249
656	1.1302	0.85934
657	1.1795	0.91956
658	1.213	0.97003
659	1.248	1.01
660	1.2892	1.0402
661	1.3318	1.0621
662	1.368	1.0766
663	1.3939	1.0848
664	1.4089	1.0869
665	1.4116	1.0828
666	1.3923	1.0728
667	1.3324	1.057
668	1.2194	1.0358
669	1.077	1.0101
670	1.283	1.0259
671	1.4417	1.0455
672	1.5289	1.0652
673	1.5494	1.0831
674	1.5353	1.0962
675	1.5191	1.1025
676	1.5144	1.1009
677	1.513	1.092
678	1.506	1.0761
679	1.487	1.053
680	1.4523	1.0211
681	1.3914	0.97847
682	1.2955	0.92437
683	1.1455	0.86034
684	0.93766	0.79089
685	0.70405	0.72292
686	0.86917	0.72167
687	1.0366	0.78454
688	1.1412	0.84897
689	1.1951	0.90867
690	1.2212	0.95971
691	1.2424	1.0007
692	1.2727	1.032
693	1.3094	1.0544
694	1.3433	1.0691
695	1.37	1.0769
696	1.389	1.0781
697	1.4011	1.0727
698	1.3952	1.0606
699	1.3512	1.0419
700	1.2577	1.0168
701	1.1359	0.98576
702	1.3179	1.0029
703	1.4545	1.0273
704	1.5237	1.0507
705	1.5351	1.0709
706	1.5156	1.0855
707	1.4988	1.0925
708	1.494	1.0914
709	1.4971	1.0825
710	1.4989	1.0664
711	1.4883	1.0427
712	1.4601	1.0103
713	1.4022	0.96725
714	1.2982	0.91302
715	1.1353	0.84995
716	1.1368	0.83221
717	1.2038	0.88984
718	1.2327	0.9406
719	1.2502	0.98257
720	1.2712	1.0153
721	1.3015	1.0391
722	1.3291	1.0546
723	1.353	1.0628
724	1.3753	1.0638
725	1.3961	1.0574
726	1.3984	1.0437
727	1.367	1.0226
728	1.2924	0.99374
729	1.1895	0.95765
730	1.3254	0.97326
731	1.4503	1.0026
732	1.5103	1.0291
733	1.5184	1.051
734	1.4995	1.0662
735	1.4857	1.0733
736	1.4821	1.0722
737	1.4891	1.0632
738	1.4935	1.0468
739	1.4847	1.0228
740	1.4553	0.99015
741	1.3922	0.94729
742	1.2769	0.89426
743	1.1006	0.8339
744	1.1076	0.81253
745	1.1958	0.86714
746	1.2409	0.917
747	1.2662	0.95965
748	1.2856	0.99393
749	1.3081	1.0194
750	1.328	1.0363
751	1.3489	1.0453
752	1.3735	1.0464
753	1.3962	1.0395
754	1.4027	1.0244
755	1.3815	1.0008
756	1.3233	0.96818
757	1.2357	0.92722
758	1.1218	0.90133
759	1.3086	0.93922
760	1.4296	0.97337
761	1.4885	1.0028
762	1.4999	1.0259
763	1.488	1.0414
764	1.4789	1.0486
765	1.4802	1.0473
766	1.4865	1.038
767	1.4843	1.0214
768	1.4682	0.99714
769	1.4282	0.96464
770	1.3526	0.92278
771	1.2252	0.87211
772	1.0384	0.81584
773	1.0458	0.7927
774	1.1585	0.84383
775	1.2255	0.89229
776	1.2685	0.93529
777	1.2971	0.97094
778	1.3175	0.99795
779	1.3366	1.0162
780	1.3579	1.026
781	1.3836	1.0274
782	1.4019	1.0199
783	1.408	1.0031
784	1.3914	0.97657
785	1.3452	0.94014
786	1.2639	0.89465
787	1.1489	0.84252
788	1.0622	0.85858
789	1.2605	0.90242
790	1.3897	0.94103
791	1.4555	0.97331
792	1.4782	0.99792
793	1.4786	1.014
794	1.4761	1.0212
795	1.4782	1.0198
796	1.4783	1.0102
797	1.4636	0.99305
798	1.4295	0.96865
799	1.3709	0.93669
800	1.2767	0.89672
801	1.1363	0.8495
802	0.94786	0.79837
803	0.95165	0.77448
804	1.0833	0.8218
805	1.1738	0.86842
806	1.2369	0.91126
807	1.2793	0.9478
808	1.3084	0.9762
809	1.3335	0.99569
810	1.3613	1.0061
811	1.3874	1.0072
812	1.4026	0.99852
813	1.4038	0.97932
814	1.3846	0.94938
815	1.3406	0.90899
816	1.2617	0.85961
817	1.1435	0.80409
818	0.98993	0.81646
819	1.1808	0.86483
820	1.3181	0.90725
821	1.4043	0.94232
822	1.4468	0.96868
823	1.4613	0.9857
824	1.4641	0.99329
825	1.4608	0.99171
826	1.4475	0.9816
827	1.4149	0.96397
828	1.3578	0.93953
829	1.2746	0.90857
830	1.1619	0.87113
831	1.0134	0.82824
832	0.83259	0.78312
833	0.83595	0.75884
834	0.97821	0.802
835	1.0859	0.84612
836	1.1664	0.8881
837	1.2236	0.92516
838	1.2658	0.95473
839	1.3012	0.97531
840	1.3377	0.986
841	1.367	0.98627
842	1.3804	0.97545
843	1.375	0.95308
844	1.3506	0.91928
845	1.3019	0.87506
846	1.2201	0.8227
847	1.1019	0.76534
848	0.88813	0.77718
849	1.0786	0.82855
850	1.2304	0.87382
851	1.336	0.91125
852	1.3993	0.9394
853	1.4249	0.95762
854	1.426	0.96578
855	1.4109	0.96425
856	1.3787	0.95389
857	1.3217	0.93597
858	1.2405	0.91175
859	1.1379	0.88209
860	1.0153	0.84751
861	0.87023	0.80931
862	0.85863	0.78494
863	0.98128	0.82587
864	1.0757	0.86628
865	1.144	0.90325
866	1.1977	0.93375
867	1.2405	0.95526
868	1.2801	0.96595
869	1.3141	0.96481
870	1.3289	0.95127
871	1.3195	0.9252
872	1.29	0.88753
873	1.2349	0.84014
874	1.1479	0.78602
875	1.031	0.72855
876	0.94993	0.79523
877	1.1187	0.84196
878	1.2426	0.88077
879	1.3188	0.91034
880	1.3524	0.92981
881	1.3509	0.93891
882	1.322	0.93799
883	1.2698	0.92794
884	1.1916	0.91021
885	1.0915	0.88651
886	0.9775	0.85827
887	0.85497	0.82652
888	0.97911	0.84647
889	1.0547	0.88262
890	1.1148	0.91345
891	1.1606	0.93546
892	1.1992	0.94592
893	1.2317	0.94322
894	1.2474	0.92675
895	1.2368	0.89718
896	1.2029	0.85641
897	1.1402	0.80729
898	1.05	0.75313
899	0.97928	0.8126
900	1.1193	0.85145
901	1.2034	0.88163
902	1.2406	0.90221
903	1.2369	0.91258
904	1.1977	0.91287
905	1.1313	0.90382
906	1.0405	0.88688
907	0.93394	0.86402
908	0.87125	0.82924
909	0.95728	0.86372
910	1.0286	0.89393
911	1.0831	0.91575
912	1.1202	0.92569
913	1.1432	0.92156
914	1.1491	0.9028
915	1.1343	0.87099
916	1.0957	0.82894
917	1.0297	0.77999
918	0.93886	0.72761
919	0.83401	0.78736
920	0.98042	0.82502
921	1.0656	0.85488
922	1.1017	0.87595
923	1.0991	0.88745
924	1.0541	0.88916
925	0.97795	0.88149
926	0.88184	0.86573
927	0.77766	0.84398
928	0.85001	0.84651
929	0.93642	0.87523
930	1.0044	0.89613
931	1.0439	0.90523
932	1.055	0.90011
933	1.0464	0.88057
934	1.0243	0.8486
935	0.98436	0.80739
936	0.92052	0.7605
937	0.84513	0.80389
938	0.92688	0.83259
939	0.96412	0.85337
940	0.96188	0.86531
941	0.91371	0.86792
942	0.83401	0.86128
943	0.91718	0.87659
944	0.96196	0.88472
945	0.96798	0.87937
946	0.95082	0.86085
947	0.83337	0.8573
948	0.88305	0.86469
949	0.89454	0.86027
950	0.87899	0.84437
951	0.51701	0.61931
952	0.61602	0.66414
953	0.69747	0.70562
954	0.77495	0.74139
955	0.84952	0.77113
956	0.91154	0.79578
957	0.98826	0.83345
958	0.99143	0.84697
959	0.97491	0.85671
960	0.95294	0.86271
961	0.9274	0.86522
962	1.1659	0.87083
963	1.2247	0.86482
964	1.251	0.85577
965	0.53408	0.61237
966	0.68525	0.66512
967	0.78924	0.71979
968	0.86324	0.77024
969	0.92996	0.81348
970	1.0033	0.84912
971	1.0737	0.87839
972	1.1387	0.90274
973	1.1877	0.92298
974	1.2196	0.9389
975	1.2336	0.9499
976	1.2337	0.95576
977	1.2217	0.95671
978	1.1766	0.95374
979	1.2453	0.95601
980	1.3649	0.96179
981	1.4241	0.96316
982	1.4478	0.95971
983	1.4488	0.95183
984	1.4265	0.94019
985	1.2177	0.88284
986	1.1275	0.85364
987	1.0385	0.81704
988	0.93763	0.77216
989	0.82056	0.69941
990	0.9324	0.76249
991	1.0031	0.82141
992	1.0596	0.87211
993	1.1222	0.91367
994	1.1885	0.94714
995	1.2571	0.97411
996	1.3157	0.99571
997	1.3588	1.0122
998	1.3846	1.0233
999	1.3956	1.0285
1000	1.3883	1.0282
1001	1.3498	1.0234
1002	1.2504	1.0152
1003	1.2905	1.0091
1004	1.4421	1.0215
1005	1.5112	1.031
1006	1.5325	1.0357
1007	1.5386	1.035
1008	1.534	1.0291
1009	1.5139	1.0184
1010	1.3307	0.95506
1011	1.2541	0.91999
1012	1.1692	0.87581
1013	1.0581	0.82217
1014	0.90214	0.76082
1015	0.9008	0.72111
1016	1.0275	0.79019
1017	1.0997	0.8562
1018	1.149	0.91385
1019	1.1983	0.96111
1020	1.2544	0.99842
1021	1.3175	1.0273
1022	1.4171	1.0651
1023	1.4424	1.0752
1024	1.4507	1.0796
1025	1.4454	1.0784
1026	1.4203	1.0722
1027	1.3428	1.0622
1028	1.1877	1.0493
1029	1.414	1.0525
1030	1.5156	1.0679
1031	1.5435	1.0804
1032	1.5454	1.088
1033	1.5469	1.0899
1034	1.5478	1.086
1035	1.5346	1.0768
1036	1.5045	1.0618
1037	1.4581	1.0401
1038	1.4008	1.0098
1039	1.3363	0.9694
1040	1.252	0.91805
1041	1.1259	0.85641
1042	0.94463	0.78746
1043	0.72569	0.71688
1044	0.92652	0.73181
1045	1.0713	0.80397
1046	1.1495	0.87495
1047	1.1937	0.93822
1048	1.2306	0.99049
1049	1.275	1.0312
1050	1.3259	1.0616
1051	1.3729	1.0835
1052	1.4086	1.0984
1053	1.4302	1.1073
1054	1.4366	1.1105
1055	1.4364	1.1085
1056	1.4247	1.1016
1057	1.3774	1.0904
1058	1.2624	1.0756
1059	1.081	1.0585
1060	1.3285	1.0618
1061	1.4713	1.0795
1062	1.5284	1.0972
1063	1.5301	1.1121
1064	1.5211	1.122
1065	1.5222	1.1258
1066	1.5279	1.1235
1067	1.5265	1.1154
1068	1.5102	1.1007
1069	1.4816	1.078
1070	1.4406	1.045
1071	1.3855	1.0002
1072	1.2967	0.94296
1073	1.1509	0.87508
1074	0.94925	0.80091
1075	0.71994	0.72734
1076	0.91079	0.73432
1077	1.0777	0.80655
1078	1.1692	0.87985
1079	1.2128	0.9468
1080	1.2384	1.0028
1081	1.264	1.0464
1082	1.298	1.0784
1083	1.3346	1.1005
1084	1.3628	1.1147
1085	1.3846	1.1225
1086	1.3975	1.1248
1087	1.4048	1.122
1088	1.4032	1.1145
1089	1.3778	1.1024
1090	1.3019	1.0863
1091	1.1665	1.067
1092	0.99205	1.0464
1093	1.221	1.0567
1094	1.3977	1.0735
1095	1.498	1.0929
1096	1.5208	1.1124
1097	1.5044	1.1289
1098	1.4881	1.1402
1099	1.4908	1.1451
1100	1.5041	1.1436
1101	1.5109	1.1357
1102	1.5073	1.1206
1103	1.4928	1.0966
1104	1.4664	1.0613
1105	1.4162	1.0129
1106	1.3191	0.95159
1107	1.1555	0.87996
1108	0.93655	0.80358
1109	0.69985	0.73025
1110	0.87505	0.73153
1111	1.0685	0.80107
1112	1.1806	0.8739
1113	1.2309	0.9422
1114	1.2479	1.0005
1115	1.2563	1.0464
1116	1.2689	1.0801
1117	1.29	1.1031
1118	1.3133	1.1173
1119	1.3376	1.1247
1120	1.3561	1.1265
1121	1.3707	1.1231
1122	1.3785	1.1149
1123	1.3697	1.1021
1124	1.3254	1.0848
1125	1.2266	1.0637
1126	1.0867	1.04
1127	1.297	1.0543
1128	1.4404	1.0738
1129	1.5065	1.0949
1130	1.5067	1.1155
1131	1.4803	1.1329
1132	1.4603	1.1447
1133	1.4635	1.15
1134	1.481	1.1484
1135	1.4979	1.14
1136	1.5044	1.124
1137	1.5006	1.0984
1138	1.4817	1.061
1139	1.4302	1.0102
1140	1.3211	0.94666
1141	1.1418	0.87385
1142	0.91176	0.79818
1143	0.67173	0.72795
1144	0.82963	0.72578
1145	1.0499	0.79038
1146	1.1874	0.86035
1147	1.2553	0.92785
1148	1.2748	0.98703
1149	1.271	1.0347
1150	1.2641	1.0702
1151	1.2669	1.0948
1152	1.2828	1.1102
1153	1.3046	1.118
1154	1.3236	1.1198
1155	1.3422	1.1163
1156	1.3602	1.1076
1157	1.3669	1.0938
1158	1.3448	1.0753
1159	1.2733	1.0521
1160	1.1614	1.0248
1161	1.3475	1.041
1162	1.4628	1.0638
1163	1.5054	1.0869
1164	1.4931	1.1086
1165	1.4609	1.1263
1166	1.4428	1.1381
1167	1.4503	1.1431
1168	1.4729	1.141
1169	1.4967	1.1317
1170	1.51	1.1144
1171	1.5104	1.0873
1172	1.4897	1.0482
1173	1.4294	0.99583
1174	1.3049	0.9316
1175	1.1125	0.85979
1176	0.87592	0.78732
1177	1.0135	0.77667
1178	1.1817	0.84207
1179	1.2748	0.90726
1180	1.3079	0.96612
1181	1.3059	1.0149
1182	1.2917	1.0524
1183	1.2803	1.0792
1184	1.2838	1.0964
1185	1.2953	1.1056
1186	1.3093	1.1082
1187	1.3287	1.1049
1188	1.354	1.0958
1189	1.3709	1.0812
1190	1.3644	1.061
1191	1.3171	1.035
1192	1.2292	1.0034
1193	1.1139	0.96743
1194	1.213	0.99067
1195	1.375	1.0186
1196	1.4728	1.0455
1197	1.5029	1.0711
1198	1.487	1.0937
1199	1.4551	1.1115
1200	1.4396	1.1231
1201	1.4523	1.1275
1202	1.4838	1.1247
1203	1.5126	1.1144
1204	1.5274	1.0958
1205	1.5254	1.0672
1206	1.4944	1.0268
1207	1.4191	0.97372
1208	1.2759	0.91021
1209	1.0694	0.84113
1210	0.95157	0.76136
1211	1.1459	0.82121
1212	1.2687	0.88311
1213	1.3284	0.9409
1214	1.3422	0.99043
1215	1.334	1.0299
1216	1.3212	1.0591
1217	1.3127	1.0786
1218	1.3113	1.0897
1219	1.3168	1.0936
1220	1.332	1.0909
1221	1.356	1.0816
1222	1.3769	1.0659
1223	1.3817	1.0434
1224	1.3538	1.0139
1225	1.2867	0.97732
1226	1.2077	0.95447
1227	1.3764	0.98918
1228	1.4705	1.0208
1229	1.4998	1.0491
1230	1.4864	1.0729
1231	1.4603	1.091
1232	1.4535	1.1023
1233	1.4755	1.1061
1234	1.5106	1.1023
1235	1.537	1.0909
1236	1.5465	1.0709
1237	1.5328	1.041
1238	1.4862	0.99967
1239	1.391	0.94695
1240	1.2285	0.88547
1241	1.01	0.82054
1242	0.86236	0.74524
1243	1.076	0.79911
1244	1.2286	0.85721
1245	1.3189	0.91346
1246	1.3565	0.96345
1247	1.3666	1.0048
1248	1.3628	1.0365
1249	1.3541	1.0585
1250	1.3475	1.0716
1251	1.3471	1.077
1252	1.3544	1.0749
1253	1.3685	1.0652
1254	1.3856	1.0479
1255	1.3932	1.0225
1256	1.3761	0.9887
1257	1.3201	0.94688
1258	1.2202	0.89859
1259	1.1615	0.91335
1260	1.348	0.95459
1261	1.4562	0.99114
1262	1.4954	1.0225
1263	1.494	1.048
1264	1.4792	1.0665
1265	1.4828	1.0776
1266	1.5086	1.0807
1267	1.5404	1.0757
1268	1.5601	1.0628
1269	1.5555	1.0414
1270	1.5207	1.0104
1271	1.4498	0.96896
1272	1.3324	0.91766
1273	1.1544	0.85952
1274	0.93163	0.8
1275	0.75546	0.72915
1276	0.97607	0.77684
1277	1.151	0.83072
1278	1.2667	0.88494
1279	1.334	0.93502
1280	1.3676	0.97802
1281	1.3794	1.0122
1282	1.3831	1.0369
1283	1.3838	1.0523
1284	1.3833	1.0589
1285	1.3851	1.057
1286	1.3881	1.0463
1287	1.3933	1.0265
1288	1.3959	0.99734
1289	1.3783	0.95882
1290	1.3213	0.91189
1291	1.2175	0.85867
1292	1.1008	0.8703
1293	1.2918	0.91688
1294	1.4136	0.95792
1295	1.4783	0.99266
1296	1.5004	1.0201
1297	1.5028	1.0394
1298	1.5145	1.0504
1299	1.5376	1.0525
1300	1.5549	1.0462
1301	1.5517	1.0317
1302	1.5241	1.0088
1303	1.4687	0.97709
1304	1.3774	0.93632
1305	1.2393	0.88752
1306	1.0514	0.83401
1307	0.83319	0.7811
1308	0.85701	0.75576
1309	1.042	0.80469
1310	1.1768	0.85605
1311	1.2641	0.90551
1312	1.3215	0.94975
1313	1.3564	0.98639
1314	1.3769	1.0139
1315	1.3914	1.0316
1316	1.4011	1.0394
1317	1.4046	1.0372
1318	1.4008	1.0247
1319	1.3953	1.0015
1320	1.3863	0.96781
1321	1.3578	0.92446
1322	1.2905	0.87321
1323	1.1805	0.81654
1324	1.0131	0.82788
1325	1.2153	0.87831
1326	1.3562	0.92298
1327	1.4428	0.96065
1328	1.494	0.99006
1329	1.5145	1.0104
1330	1.5267	1.0213
1331	1.5359	1.0227
1332	1.5324	1.0152
1333	1.5029	0.99916
1334	1.4472	0.975
1335	1.3661	0.94294
1336	1.2567	0.90339
1337	1.1071	0.85806
1338	0.91917	0.81023
1339	0.91734	0.78077
1340	1.0679	0.82812
1341	1.1749	0.8758
1342	1.2497	0.9205
1343	1.3011	0.95914
1344	1.3373	0.98929
1345	1.3632	1.0093
1346	1.3842	1.0181
1347	1.3963	1.0152
1348	1.3929	1.0002
1349	1.3824	0.97322
1350	1.3605	0.93502
1351	1.3151	0.88747
1352	1.2327	0.83317
1353	1.1148	0.77495
1354	0.88839	0.78855
1355	1.1033	0.84103
1356	1.2698	0.88782
1357	1.3816	0.92725
1358	1.4528	0.9581
1359	1.4871	0.97944
1360	1.4964	0.99073
1361	1.4895	0.99205
1362	1.4619	0.98381
1363	1.4058	0.96669
1364	1.3252	0.94162
1365	1.2246	0.9096
1366	1.1002	0.87186
1367	0.94572	0.83048
1368	0.77121	0.78874
1369	0.78684	0.76069
1370	0.94716	0.80308
1371	1.0747	0.84771
1372	1.1651	0.89145
1373	1.2267	0.931
1374	1.2719	0.96316
1375	1.3042	0.9851
1376	1.333	0.99482
1377	1.3537	0.99111
1378	1.3579	0.97361
1379	1.3443	0.94304
1380	1.3091	0.9013
1381	1.2453	0.85121
1382	1.1475	0.79583
1383	1.024	0.73795
1384	0.95516	0.80719
1385	1.1461	0.85407
1386	1.2851	0.89366
1387	1.3736	0.92496
1388	1.416	0.94698
1389	1.4212	0.959
1390	1.3978	0.96087
1391	1.3498	0.9527
1392	1.2744	0.93519
1393	1.1772	0.90984
1394	1.0616	0.87841
1395	0.92844	0.84286
1396	0.77614	0.80562
1397	0.81638	0.78248
1398	0.95699	0.823
1399	1.0644	0.86428
1400	1.1415	0.90323
1401	1.1992	0.93616
1402	1.2385	0.95923
1403	1.2685	0.9695
1404	1.2887	0.96516
1405	1.293	0.94596
1406	1.2747	0.91335
1407	1.2266	0.87018
1408	1.1446	0.81983
1409	1.0341	0.76545
1410	0.79081	0.77911
1411	0.9917	0.82418
1412	1.1508	0.86231
1413	1.2531	0.89281
1414	1.3019	0.91473
1415	1.3071	0.92727
1416	1.2741	0.92991
1417	1.2112	0.92244
1418	1.1217	0.90529
1419	1.0134	0.88037
1420	0.89347	0.85015
1421	0.75493	0.81706
1422	0.94441	0.84015
1423	1.0398	0.8771
1424	1.1136	0.90935
1425	1.1667	0.93253
1426	1.1952	0.94298
1427	1.2053	0.93853
1428	1.1995	0.91922
1429	1.1716	0.88705
1430	1.1124	0.84512
1431	1.0226	0.79674
1432	0.83138	0.80134
1433	0.99265	0.83679
1434	1.1012	0.86515
1435	1.1595	0.88593
1436	1.169	0.89818
1437	1.1326	0.90108
1438	1.0601	0.89407
1439	0.96098	0.87757
1440	0.85441	0.8535
1441	0.73394	0.82478
1442	0.92182	0.85335
1443	1.0151	0.88392
1444	1.0808	0.90632
1445	1.1108	0.91669
1446	1.1114	0.91298
1447	1.0916	0.89562
1448	1.0527	0.8666
1449	0.98935	0.82845
1450	1.0208	0.86407
1451	1.0367	0.87482
1452	0.99936	0.87671
1453	0.91728	0.86915
1454	0.80109	0.83208
1455	0.90469	0.86075
1456	0.98053	0.88205
1457	1.0164	0.89246
1458	1.0148	0.89073
1459	0.98768	0.87734
1460	0.94474	0.85362
1461	0.90036	0.8508
1462	0.92507	0.85863
1463	0.89785	0.85803
1464	0.81084	0.84847
1465	0.87909	0.86026
1466	0.92349	0.87158
1467	0.93034	0.87317
1468	0.90812	0.86517
1469	0.48518	0.68892
1470	0.40558	0.57006
1471	0.55238	0.6103
1472	0.66978	0.65333
1473	0.75136	0.69352
1474	0.81688	0.72774
1475	0.87012	0.75498
1476	0.88253	0.80364
1477	0.83062	0.80392
1478	0.76947	0.80078
1479	0.70758	0.79498
1480	0.64285	0.78701
1481	0.90256	0.7973
1482	1.0257	0.80218
1483	1.1085	0.8045
1484	1.1593	0.80484
1485	0.51857	0.60806
1486	0.70692	0.65782
1487	0.84162	0.71122
1488	0.91735	0.7612
1489	0.96918	0.80371
1490	1.021	0.83756
1491	1.1368	0.89682
1492	1.1359	0.90587
1493	1.1162	0.91007
1494	1.0857	0.90932
1495	1.0494	0.90379
1496	0.99817	0.89402
1497	0.90527	0.88096
1498	1.1337	0.89464
1499	1.2656	0.90572
1500	1.3448	0.91225
1501	1.3883	0.91433
1502	1.404	0.91271
1503	1.3907	0.90784
1504	1.2912	0.88722
1505	1.2227	0.86932
1506	1.1504	0.84406
1507	1.0746	0.80976
1508	0.97911	0.76579
1509	0.61984	0.63828
1510	0.83704	0.69564
1511	0.98161	0.75818
1512	1.0517	0.81743
1513	1.089	0.86808
1514	1.1304	0.90843
1515	1.1846	0.93934
1516	1.235	0.96255
1517	1.2734	0.97975
1518	1.295	0.99181
1519	1.3015	0.99856
1520	1.2993	0.99951
1521	1.2885	0.99444
1522	1.2566	0.98384
1523	1.1801	0.96901
1524	1.2577	0.96438
1525	1.3983	0.98247
1526	1.4751	0.99585
1527	1.5136	1.0037
1528	1.5311	1.0061
1529	1.526	1.0038
1530	1.3854	0.96974
1531	1.3228	0.94681
1532	1.2621	0.91519
1533	1.1908	0.87292
1534	1.0849	0.81964
1535	0.91779	0.75769
1536	0.68333	0.65954
1537	0.91631	0.72149
1538	1.0729	0.79073
1539	1.143	0.85767
1540	1.1723	0.91586
1541	1.2008	0.9626
1542	1.2449	0.99823
1543	1.3444	1.044
1544	1.3792	1.0573
1545	1.399	1.0649
1546	1.4067	1.0667
1547	1.4047	1.0622
1548	1.3881	1.052
1549	1.335	1.037
1550	1.2083	1.0185
1551	1.0222	0.98404
1552	1.2605	1.0067
1553	1.428	1.0294
1554	1.5096	1.0492
1555	1.5384	1.0641
1556	1.5502	1.073
1557	1.5563	1.0762
1558	1.55	1.0742
1559	1.4361	1.0353
1560	1.3911	1.0076
1561	1.3433	0.96946
1562	1.2715	0.91931
1563	1.1483	0.85746
1564	0.95896	0.78732
1565	0.94304	0.73561
1566	1.1125	0.80848
1567	1.1924	0.88093
1568	1.2192	0.94545
1569	1.235	0.99818
1570	1.2634	1.0385
1571	1.3071	1.068
1572	1.3986	1.1022
1573	1.422	1.1095
1574	1.4296	1.1112
1575	1.4263	1.1073
1576	1.4206	1.0981
1577	1.3907	1.084
1578	1.3004	1.0661
1579	1.1283	1.0458
1580	0.90042	1.0246
1581	0.93526	1.0107
1582	1.1748	1.0296
1583	1.3719	1.0522
1584	1.4802	1.0753
1585	1.5108	1.0958
1586	1.5106	1.1114
1587	1.5122	1.1212
1588	1.5185	1.1254
1589	1.5193	1.1242
1590	1.5057	1.1174
1591	1.4842	1.104
1592	1.4609	1.0822
1593	1.4316	1.05
1594	1.3885	1.0055
1595	1.3073	0.94799
1596	1.1632	0.87886
1597	0.95768	0.80284
1598	0.71674	0.72831
1599	0.92637	0.74022
1600	1.1111	0.8138
1601	1.2074	0.88931
1602	1.2363	0.95856
1603	1.242	1.0164
1604	1.253	1.0611
1605	1.2814	1.0934
1606	1.3229	1.1153
1607	1.3612	1.1288
1608	1.3838	1.1355
1609	1.3909	1.1367
1610	1.3914	1.133
1611	1.3942	1.1247
1612	1.387	1.1121
1613	1.3352	1.0956
1614	1.2092	1.0763
1615	1.0192	1.0557
1616	0.81478	1.0363
1617	1.0722	1.0429
1618	1.2756	1.0605
1619	1.4164	1.0823
1620	1.4732	1.1051
1621	1.4695	1.1255
1622	1.4532	1.1414
1623	1.4505	1.1518
1624	1.462	1.1566
1625	1.4715	1.156
1626	1.4716	1.1493
1627	1.4699	1.1349
1628	1.4667	1.1107
1629	1.4548	1.0744
1630	1.4124	1.0243
1631	1.3145	0.96055
1632	1.1509	0.88604
1633	0.93289	0.80679
1634	0.87957	0.73843
1635	1.0833	0.81015
1636	1.2022	0.88638
1637	1.2432	0.95839
1638	1.2441	1.0201
1639	1.2376	1.0685
1640	1.2436	1.1035
1641	1.2637	1.1267
1642	1.2914	1.1404
1643	1.3124	1.1467
1644	1.3249	1.1475
1645	1.3352	1.1439
1646	1.3494	1.1363
1647	1.357	1.1249
1648	1.3325	1.1099
1649	1.2522	1.0918
1650	1.1137	1.0721
1651	0.94302	1.0531
1652	0.76798	1.037
1653	0.98787	1.0508
1654	1.1812	1.0622
1655	1.3411	1.0792
1656	1.4327	1.1001
1657	1.4511	1.1221
1658	1.4249	1.1422
1659	1.3988	1.1579
1660	1.3952	1.1683
1661	1.4104	1.1732
1662	1.4274	1.1724
1663	1.4423	1.165
1664	1.4577	1.1493
1665	1.4711	1.1226
1666	1.4672	1.0826
1667	1.4205	1.028
1668	1.3076	0.95989
1669	1.1257	0.88232
1670	0.89653	0.80253
1671	0.81517	0.73303
1672	1.044	0.80087
1673	1.1931	0.87556
1674	1.2569	0.94843
1675	1.2635	1.0124
1676	1.2444	1.0637
1677	1.2276	1.1012
1678	1.2221	1.1261
1679	1.2309	1.1407
1680	1.2455	1.1473
1681	1.2625	1.1482
1682	1.2808	1.1448
1683	1.3033	1.1376
1684	1.3195	1.127
1685	1.3155	1.1129
1686	1.2728	1.0957
1687	1.1824	1.0766
1688	1.0545	1.0573
1689	0.89273	1.0392
1690	1.0966	1.0563
1691	1.2658	1.0694
1692	1.3858	1.087
1693	1.4381	1.1076
1694	1.4283	1.129
1695	1.3895	1.1484
1696	1.3585	1.1636
1697	1.3546	1.1736
1698	1.3733	1.178
1699	1.3998	1.1764
1700	1.4262	1.1678
1701	1.454	1.1502
1702	1.478	1.1209
1703	1.4759	1.0777
1704	1.418	1.0198
1705	1.2872	0.94921
1706	1.0892	0.87091
1707	0.85049	0.79303
1708	1.0022	0.78853
1709	1.1865	0.85998
1710	1.28	0.93184
1711	1.302	0.99673
1712	1.2823	1.05
1713	1.2486	1.0898
1714	1.2204	1.1167
1715	1.2077	1.133
1716	1.209	1.1409
1717	1.2212	1.1426
1718	1.2397	1.1397
1719	1.2639	1.133
1720	1.2894	1.1227
1721	1.302	1.1089
1722	1.288	1.092
1723	1.2341	1.0726
1724	1.1437	1.0515
1725	1.0052	1.0298
1726	1.1779	1.0481
1727	1.3254	1.065
1728	1.4148	1.0846
1729	1.438	1.106
1730	1.411	1.1273
1731	1.3657	1.1462
1732	1.3351	1.1609
1733	1.3366	1.1703
1734	1.3638	1.1738
1735	1.3994	1.1709
1736	1.4339	1.1606
1737	1.4668	1.141
1738	1.4904	1.1092
1739	1.4811	1.0631
1740	1.4061	1.0029
1741	1.2579	0.93139
1742	1.0464	0.85434
1743	0.80127	0.78029
1744	0.95168	0.77449
1745	1.1639	0.84138
1746	1.29	0.91096
1747	1.3387	0.97572
1748	1.3321	1.0304
1749	1.2984	1.0723
1750	1.2602	1.1017
1751	1.23	1.1203
1752	1.2138	1.1301
1753	1.2114	1.1332
1754	1.2198	1.1314
1755	1.2409	1.1253
1756	1.2713	1.1151
1757	1.2972	1.1011
1758	1.3047	1.0834
1759	1.2795	1.0621
1760	1.2181	1.0376
1761	1.1106	1.0105
1762	1.2266	1.0278
1763	1.3603	1.0501
1764	1.4302	1.073
1765	1.4367	1.0963
1766	1.4016	1.1184
1767	1.3561	1.1373
1768	1.3343	1.1517
1769	1.3473	1.1604
1770	1.3846	1.1629
1771	1.4289	1.1586
1772	1.4667	1.1465
1773	1.4956	1.1245
1774	1.5077	1.0901
1775	1.4817	1.0417
1776	1.3879	0.98008
1777	1.2194	0.90889
1778	0.9963	0.83461
1779	1.1103	0.82047
1780	1.2683	0.88692
1781	1.3498	0.95091
1782	1.37	1.0066
1783	1.3525	1.0508
1784	1.3195	1.083
1785	1.2838	1.1044
1786	1.2528	1.1166
1787	1.233	1.1216
1788	1.2287	1.1211
1789	1.242	1.1157
1790	1.2703	1.1056
1791	1.3012	1.0907
1792	1.3228	1.0712
1793	1.3194	1.0466
1794	1.281	1.0171
1795	1.2004	0.98347
1796	1.2409	0.9979
1797	1.37	1.0268
1798	1.4333	1.0542
1799	1.4374	1.08
1800	1.4035	1.1034
1801	1.3658	1.1229
1802	1.3584	1.1372
1803	1.387	1.1453
1804	1.4328	1.1467
1805	1.4771	1.1408
1806	1.5089	1.1266
1807	1.5252	1.1021
1808	1.5183	1.0653
1809	1.4704	1.0151
1810	1.3549	0.95312
1811	1.1715	0.88362
1812	0.93857	0.81345
1813	1.0279	0.79757
1814	1.2108	0.86013
1815	1.3226	0.92286
1816	1.3746	0.97943
1817	1.3833	1.0261
1818	1.3678	1.0614
1819	1.3414	1.086
1820	1.3104	1.1011
1821	1.2834	1.1084
1822	1.2679	1.1093
1823	1.2674	1.1045
1824	1.2835	1.094
1825	1.3121	1.0776
1826	1.3404	1.055
1827	1.3491	1.026
1828	1.3203	0.99066
1829	1.2445	0.94998
1830	1.2188	0.96126
1831	1.3556	0.99701
1832	1.4255	1.0295
1833	1.4393	1.0586
1834	1.4194	1.0838
1835	1.3976	1.104
1836	1.4061	1.1182
1837	1.4451	1.1255
1838	1.4909	1.1254
1839	1.5272	1.1176
1840	1.5433	1.1011
1841	1.5388	1.0742
1842	1.5092	1.0354
1843	1.4391	0.98427
1844	1.3047	0.92314
1845	1.1074	0.85679
1846	0.86673	0.79238
1847	0.68783	0.72488
1848	0.92508	0.77321
1849	1.1253	0.83116
1850	1.2624	0.89183
1851	1.3414	0.94884
1852	1.3753	0.99782
1853	1.3818	1.0367
1854	1.3731	1.0651
1855	1.3567	1.0837
1856	1.3394	1.0937
1857	1.3236	1.0961
1858	1.3127	1.0915
1859	1.3136	1.0799
1860	1.3293	1.0609
1861	1.3526	1.0342
1862	1.3602	0.9998
1863	1.3306	0.95836
1864	1.2491	0.91122
1865	1.1713	0.92086
1866	1.3204	0.96273
1867	1.4036	1.0002
1868	1.4443	1.0329
1869	1.4515	1.0602
1870	1.451	1.0812
1871	1.4682	1.0951
1872	1.5047	1.1013
1873	1.5374	1.0996
1874	1.5539	1.0896
1875	1.5485	1.0706
1876	1.5218	1.0415
1877	1.4696	1.0011
1878	1.3777	0.95005
1879	1.224	0.89119
1880	1.0159	0.82976
1881	0.77763	0.77255
1882	0.80873	0.74883
1883	1.0165	0.80111
1884	1.1747	0.85853
1885	1.278	0.91495
1886	1.3306	0.96574
1887	1.355	1.0081
1888	1.3672	1.0407
1889	1.3722	1.0635
1890	1.3719	1.0766
1891	1.3673	1.0807
1892	1.3573	1.076
1893	1.3497	1.0625
1894	1.3517	1.0399
1895	1.3606	1.0082
1896	1.3552	0.9682
1897	1.3116	0.92115
1898	1.2211	0.86882
1899	1.0967	0.87931
1900	1.2684	0.92596
1901	1.3765	0.9676
1902	1.4433	1.0036
1903	1.4813	1.0328
1904	1.4991	1.0546
1905	1.5165	1.0682
1906	1.5366	1.0734
1907	1.5475	1.0699
1908	1.5412	1.0577
1909	1.5164	1.0363
1910	1.47	1.005
1911	1.3949	0.96371
1912	1.2797	0.91382
1913	1.1108	0.85876
1914	0.89765	0.80375
1915	0.68452	0.7269
1916	0.89322	0.77243
1917	1.0705	0.82491
1918	1.1965	0.87909
1919	1.2701	0.93048
1920	1.3082	0.97576
1921	1.3338	1.0126
1922	1.3546	1.0396
1923	1.3687	1.0561
1924	1.3769	1.062
1925	1.3793	1.0571
1926	1.3756	1.0412
1927	1.37	1.0146
1928	1.3615	0.97796
1929	1.3335	0.93299
1930	1.2695	0.8816
1931	1.1653	0.8259
1932	0.98935	0.83906
1933	1.1877	0.88867
1934	1.3309	0.93299
1935	1.425	0.97096
1936	1.4835	1.0017
1937	1.5118	1.0242
1938	1.523	1.0379
1939	1.5241	1.0424
1940	1.5153	1.0376
1941	1.4906	1.0233
1942	1.4466	0.99956
1943	1.3818	0.96651
1944	1.2865	0.92508
1945	1.1472	0.8775
1946	0.96513	0.8275
1947	0.75825	0.78
1948	0.76082	0.74803
1949	0.95129	0.79412
1950	1.101	0.84424
1951	1.1983	0.89436
1952	1.2547	0.94094
1953	1.2912	0.98087
1954	1.3208	1.0116
1955	1.3415	1.0313
1956	1.3586	1.0389
1957	1.3727	1.0339
1958	1.3772	1.016
1959	1.3692	0.98587
1960	1.344	0.94548
1961	1.2916	0.89728
1962	1.2024	0.84362
1963	1.0825	0.78667
1964	1.0644	0.85325
1965	1.2439	0.89802
1966	1.3684	0.93633
1967	1.4442	0.96746
1968	1.4785	0.99044
1969	1.4866	1.0045
1970	1.476	1.0089
1971	1.4501	1.0033
1972	1.4085	0.98747
1973	1.3462	0.96192
1974	1.259	0.92794
1975	1.139	0.8873
1976	0.98335	0.84303
1977	0.80054	0.79904
1978	0.81397	0.76906
1979	0.98444	0.81355
1980	1.1091	0.86037
1981	1.1911	0.90604
1982	1.2434	0.94707
1983	1.2802	0.98011
1984	1.3041	1.0023
1985	1.3232	1.0115
1986	1.3386	1.0066
1987	1.3464	0.98764
1988	1.3359	0.95593
1989	1.2925	0.91404
1990	1.2135	0.86502
1991	1.1019	0.8114
1992	0.91005	0.82269
1993	1.1105	0.86579
1994	1.2639	0.90252
1995	1.36	0.93255
1996	1.4062	0.95498
1997	1.4176	0.96895
1998	1.4002	0.9735
1999	1.361	0.96767
[truncated: 124,234 more rows]
